# Supplementary material for: Effects of Medium Cut-Off Polyarylethersulfone and Polyvinylpyrrolidone Blend Membrane Dialyzers in Hemodialysis Patients: A Systematic Review and Meta-Analysis of Randomized Controlled Trials
Source: Membranes (Basel). 2022 Apr 20;12(5):443. doi: 10.3390/membranes12050443 (PMC9144787; doi:10.3390/membranes12050443)
Supplement: Supplementary file 1 [file membranes-12-00443-s001.zip]

Archive with 1 entries (1 files):
- membranes-1684744-supplementary.pdf
